# Supplementary material for: miR-10b-5p expression in Huntington’s disease brain relates to age of onset and the extent of striatal involvement
Source: BMC Med Genomics. 2015 Mar 1;8:10. doi: 10.1186/s12920-015-0083-3 (PMC4349621; doi:10.1186/s12920-015-0083-3)
Supplement: Additional file 1: Table S1. — Sample information for 36 control brains used for miRNA-sequencing. [file 12920_2015_83_MOESM1_ESM.xlsx]

## Sheet: Sheet1
miRNA	Average expression	Original study, N=21			Replication study, N=41			Combined study, N=64
		logFC	p-value	FDR q-value	logFC	p-value	FDR q-value	logFC	p-value	FDR q-value
miR-10b-5p	11.62	4.31	4.56e-11	4.28e-08	3.4	4.3e-12	1.35e-09	3.94	1.28e-20	1.2e-17
miR-196a-5p	2.41	2.18	1.66e-09	7.8e-07	2.13	3.42e-12	1.35e-09	2.35	2.97e-20	1.39e-17
miR-615-3p	1.95	1.28	1.69e-06	0.000397	1.73	2.56e-13	2.4e-10	1.59	2.33e-16	7.28e-14
miR-10b-3p	2.02	1.37	4.64e-07	0.000145	1.15	2.93e-06	0.000688	1.45	2.13e-12	4.98e-10
miR-1298-3p	7.05	-0.56	0.00172	0.0947	-0.8	1.09e-05	0.00204	-0.78	5.52e-09	1.03e-06
miR-196b-5p	2.56	1.05	7.62e-05	0.0102	1.06	0.000934	0.0584	1.31	2.33e-08	3.64e-06
miR-302a-3p	2.28	0.64	0.00622	0.194	0.84	0.000357	0.0279	0.81	3.72e-06	0.000498
miR-1247-5p	6.18	0.9	2.05e-05	0.00384	0.46	0.00781	0.163	0.62	8.47e-06	0.000955
miR-144-3p	10.26	0.8	0.0448	0.373	1.09	0.000263	0.0247	1.08	9.16e-06	0.000955
miR-223-3p	8.46	0.49	0.0395	0.354	0.94	6.2e-05	0.00733	0.75	1.94e-05	0.00182
miR-3200-3p	9.75	-0.25	0.0848	0.465	-0.29	0.0042	0.131	-0.32	4.85e-05	0.00414
miR-302a-5p	2.99	0.52	0.00286	0.128	0.62	0.0197	0.266	0.7	5.7e-05	0.00446
miR-1264	5	-0.24	0.109	0.515	-0.69	0.000387	0.0279	-0.53	9.49e-05	0.00636
miR-6734-5p	2.79	-0.34	0.189	0.619	-1.16	1.63e-05	0.00255	-0.79	8.86e-05	0.00636
miR-144-5p	9.3	0.51	0.143	0.571	1.13	0.000331	0.0279	0.94	0.000104	0.00653
miR-138-2-3p	6.08	-0.44	0.00359	0.141	-0.29	0.0324	0.301	-0.38	0.000143	0.00838
miR-431-5p	5.65	-0.49	0.0233	0.309	-0.51	0.00764	0.163	-0.57	0.00016	0.00884
miR-132-3p	12.93	-0.48	0.0157	0.26	-0.43	0.0272	0.289	-0.54	0.000199	0.00931
miR-200c-3p	3.84	0.46	0.0397	0.354	0.26	0.112	0.484	0.48	0.000197	0.00931
miR-23b-5p	3.18	-0.3	0.0892	0.466	-0.62	0.00202	0.0946	-0.55	0.000181	0.00931
miR-448	4.02	-0.14	0.566	0.891	-0.8	9.98e-05	0.0104	-0.64	0.000223	0.00996
miR-486-3p	4.84	0.54	0.0785	0.457	0.79	0.00416	0.131	0.78	0.000276	0.0104
miR-490-5p	5.56	-0.45	0.0653	0.434	-0.56	0.0115	0.212	-0.62	0.000262	0.0104
miR-5695	3.3	0.38	0.0304	0.328	0.48	0.00402	0.131	0.47	0.000273	0.0104
miR-885-5p	10.46	-0.31	0.0523	0.407	-0.27	0.0312	0.301	-0.35	0.000277	0.0104
miR-1224-5p	8.08	-0.39	0.0389	0.354	-0.53	0.00483	0.139	-0.49	0.000383	0.012
miR-1298-5p	6.43	-0.8	0.0098	0.217	-0.65	0.0324	0.301	-0.81	0.000384	0.012
miR-142-3p	8.13	0.2	0.309	0.741	0.62	0.0017	0.0839	0.52	0.000384	0.012
miR-346	8.21	-0.31	0.0605	0.426	-0.27	0.0174	0.266	-0.32	0.000371	0.012
miR-891a-5p	5.84	0.79	5.16e-05	0.00807	0.18	0.368	0.704	0.5	0.000369	0.012
miR-16-2-3p	7.23	0.3	0.345	0.753	0.83	0.000697	0.0467	0.71	0.000398	0.0121
miR-363-3p	11.07	0.39	0.0108	0.22	0.3	0.0271	0.289	0.34	0.000414	0.0121
miR-148a-3p	13.01	0.69	0.017	0.26	0.47	0.0734	0.418	0.69	0.000457	0.0129
miR-199a-5p	7.66	0.69	0.0346	0.335	0.66	0.043	0.345	0.82	0.000466	0.0129
miR-4449	3.25	-0.96	0.00183	0.0951	-0.86	0.0521	0.368	-1.09	0.000528	0.0142
miR-106a-5p	6.28	0.52	0.00997	0.217	0.4	0.0315	0.301	0.44	0.000564	0.0143
miR-142-5p	11.47	0.2	0.443	0.836	0.71	0.00166	0.0839	0.6	0.000577	0.0143
miR-549a	3.25	0.57	0.0995	0.489	0.86	0.0184	0.266	0.95	0.000567	0.0143
miR-214-5p	3.99	0.81	0.00821	0.212	0.42	0.223	0.596	0.84	0.000662	0.0159
miR-141-3p	5.43	0.48	0.112	0.52	0.34	0.02	0.266	0.47	0.000805	0.0189
miR-5680	5.39	-0.2	0.192	0.623	-0.41	0.00542	0.14	-0.35	0.000993	0.0227
miR-3065-5p	6.04	0.37	0.11	0.515	0.4	0.00686	0.157	0.42	0.00104	0.0233
miR-224-5p	4.95	0.71	0.059	0.42	0.82	0.0198	0.266	0.88	0.00119	0.026
miR-4787-3p	5.94	-0.25	0.184	0.615	-0.3	0.0129	0.223	-0.33	0.00123	0.0262
miR-452-5p	4.76	0.32	0.206	0.641	0.68	0.0202	0.266	0.67	0.00129	0.0269
miR-129-1-3p	9.79	-0.42	0.0313	0.333	-0.28	0.0547	0.379	-0.38	0.00136	0.0276
miR-4443	5.69	0.92	0.011	0.22	0.41	0.154	0.539	0.75	0.00139	0.0277
miR-101-5p	9.55	0.3	0.0249	0.311	0.2	0.108	0.474	0.28	0.00147	0.0288
miR-483-5p	4.39	1.03	0.0531	0.407	0.78	0.0824	0.431	1.16	0.00152	0.0291
miR-2114-5p	3.41	0.39	0.0334	0.333	0.29	0.185	0.572	0.48	0.00165	0.0309
miR-1185-1-3p	5.32	-0.24	0.234	0.671	-0.43	0.00849	0.167	-0.41	0.0017	0.0312
miR-670-3p	6.7	-0.46	0.055	0.413	-0.39	0.0724	0.418	-0.52	0.00177	0.0319
miR-129-5p	12.39	-0.13	0.331	0.747	-0.5	0.00331	0.12	-0.35	0.00195	0.0322
miR-135b-5p	4.45	-0.49	0.017	0.26	-0.44	0.0558	0.382	-0.52	0.00197	0.0322
miR-194-5p	8.77	0.23	0.0825	0.464	0.32	0.0368	0.329	0.33	0.00199	0.0322
miR-208b-3p	6.41	0.46	0.011	0.22	0.28	0.0705	0.418	0.36	0.00189	0.0322
miR-4488	2.97	-1.38	0.000379	0.0324	-0.91	0.135	0.516	-1.32	0.00196	0.0322
miR-888-5p	2.83	0.56	0.0339	0.335	0.39	0.072	0.418	0.56	0.00191	0.0322
miR-126-5p	15.88	0.41	0.0259	0.316	0.23	0.061	0.403	0.29	0.00246	0.0388
miR-34c-5p	9.25	-1.09	0.000677	0.0475	-0.4	0.141	0.526	-0.64	0.00248	0.0388
miR-218-1-3p	6.08	0.3	0.058	0.42	0.39	0.0229	0.276	0.35	0.00253	0.0389
miR-150-5p	10.2	0.42	0.0203	0.284	0.33	0.0604	0.402	0.39	0.00274	0.0411
miR-486-5p	14.08	0.7	0.0724	0.452	0.66	0.0408	0.339	0.75	0.00276	0.0411
miR-433-3p	10.55	-0.01	0.948	0.991	-0.36	0.00123	0.0724	-0.24	0.00285	0.0418
miR-219b-3p	3.11	-0.46	0.0189	0.278	-0.24	0.309	0.646	-0.47	0.00305	0.044
miR-548n	2.82	0.09	0.644	0.927	0.64	0.00641	0.15	0.52	0.00314	0.0446
miR-663b	2.2	-0.73	0.0149	0.259	-0.59	0.0997	0.458	-0.81	0.00321	0.045
miR-148a-5p	6.67	0.46	0.0467	0.381	0.44	0.0758	0.418	0.52	0.00331	0.0457
miR-29a-3p	15.37	0.2	0.133	0.556	0.22	0.0417	0.34	0.23	0.00346	0.047
miR-320b	5.63	1.13	0.0169	0.26	0.56	0.193	0.578	0.97	0.00354	0.0474
miR-181a-3p	12.15	-0.43	0.0297	0.326	-0.29	0.0944	0.451	-0.38	0.0036	0.0475
miR-153-5p	7.32	0.55	0.00708	0.205	0.22	0.18	0.572	0.37	0.00378	0.0479
miR-28-5p	10.13	0.24	0.137	0.565	0.22	0.0684	0.414	0.27	0.00375	0.0479
miR-7-2-3p	6.06	0.25	0.089	0.466	0.26	0.0467	0.359	0.27	0.00378	0.0479
miR-877-5p	7.14	-0.28	0.128	0.55	-0.29	0.0207	0.266	-0.28	0.00388	0.0485
miR-3687	4.14	-1.37	0.000347	0.0324	-0.77	0.196	0.578	-1.2	0.00425	0.0517
miR-4516	3.82	-1.29	0.000303	0.0316	-0.77	0.172	0.561	-1.13	0.00442	0.0524
miR-3139	3.01	-0.82	0.000464	0.0363	0	0.986	0.994	-0.48	0.00964	0.0837
miR-663a	2.56	-1.02	0.000161	0.0189	-0.46	0.36	0.698	-0.86	0.014	0.104
miR-34b-3p	5.11	-0.92	0.000709	0.0475	-0.24	0.387	0.716	-0.49	0.0177	0.12
miR-1538	2.63	0.2	0.304	0.741	-0.7	6.26e-05	0.00733	-0.21	0.13	0.368
