# Supplementary material for: miR-10b-5p expression in Huntington’s disease brain relates to age of onset and the extent of striatal involvement
Source: BMC Med Genomics. 2015 Mar 1;8:10. doi: 10.1186/s12920-015-0083-3 (PMC4349621; doi:10.1186/s12920-015-0083-3)
Supplement: Additional file 2: Table S2. — Sample information for 28 Huntington’s disease brains used for miRNA-sequencing. [file 12920_2015_83_MOESM2_ESM.xlsx]

## Sheet: Sheet1
BU_ID	Type	PMI	Death	RIN	Gender
C_0002	Control	2	73	6.3	1
C_0003	Control	2	91	7	1
C_0004	Control	2	82	8	1
C_0005	Control	2	97	8	1
C_0006	Control	5	86	8.5	1
C_0008	Control	2	91	6.7	1
C_0009	Control	3	81	7.9	1
C_0010	Control	2	79	6.5	1
C_0011	Control	2	63	7.7	1
C_0012	Control	19	66	7.1	1
C_0013	Control	15	69	7.8	1
C_0014	Control	21	79	8	1
C_0015	Control	10	61	8.2	1
C_0016	Control	20	58	8.4	1
C_0017	Control	21	70	8.2	1
C_0018	Control	17	66	8.5	1
C_0020	Control	24	60	7.9	1
C_0021	Control	26	76	7.3	1
C_0022	Control	17	61	7.8	1
C_0023	Control	18	62	6.6	1
C_0024	Control	26	69	8.7	1
C_0025	Control	25	61	8.1	1
C_0029	Control	13	93	6.4	1
C_0031	Control	24	53	7.3	1
C_0032	Control	24	57	8.3	1
C_0033	Control	15	43	7.5	1
C_0034	Control	14	71	7.8	2
C_0035	Control	21	46	7.6	1
C_0036	Control	17	40	7.5	1
C_0037	Control	28	44	8.3	1
C_0038	Control	20	57	7.7	1
C_0039	Control	15	80	7.3	1
C_0047	Control	3	75	7.1	2
C_0049	Control	4	76	8.4	2
C_0070	Control	19	68	6.3	1
C_0087	Control	19	64	8.7	1
AVERAGE	Control	14.4 ± 8.8	68.6 ± 14.3	7.7 ± 0.7	-
