# Supplementary material for: miR-10b-5p expression in Huntington’s disease brain relates to age of onset and the extent of striatal involvement
Source: BMC Med Genomics. 2015 Mar 1;8:10. doi: 10.1186/s12920-015-0083-3 (PMC4349621; doi:10.1186/s12920-015-0083-3)
Supplement: Additional file 3: Table S3. — Read statistics for miRNA-sequence analysis. [file 12920_2015_83_MOESM3_ESM.xlsx]

## Sheet: Sheet1
BU_ID	Type	PMI	Death	RIN	Gender	Onset	Duration	CAG	Grade	Striatal	Cortical
H_0001	HD	37.25	55	7.1	1	44	11	45	3	2.661	0.922
H_0002	HD	5.75	69	7.5	1	63	6	41	3	2.644	1.081
H_0003	HD	20.5	71	7	1	52	19	43	3	2.428	1.707
H_0005	HD	19.15	48	6.9	1	25	23	48	4	3.82	1.939
H_0006	HD	NA	40	6.2	1	34	6	51	4	3.522	1.431
H_0007	HD	8	72	8.5	1	55	17	41	3	2.593	0.849
H_0008	HD	21.3	43	7.4	1	28	15	49	3	2.701	1.701
H_0009	HD	3.73	68	7.8	1	45	23	42	3	2.668	1.701
H_0010	HD	6.16	59	8.3	1	35	24	46	3	2.621	1.2
H_0012	HD	12.75	68	6	1	52	16	42	3	2.661	1.077
H_0013	HD	25.1	57	6.1	1	40	17	49	3	2.911	1.491
H_0014	HD	10.6	48	7.3	1	38	10	45	4	3.598	1.619
H_0513	HD	21.2	68	7.6	1	58	10	42	2	1.968	0.743
H_0539	HD	14.5	54	6.5	1	42	12	45	3	2.132	0.401
H_0656	HD	NA	68	6	1	60	8	42	2	1.426	0.478
H_0657	HD	24.3	61	8.1	1	36	25	45	4	3.29	1.604
H_0658	HD	11	48	7.8	1	42	6	44	3	2.41	0.978
H_0681	HD	19.06	69	7	1	50	19	42	3	2.484	1.088
H_0689	HD	23.4	68	6.4	2	50	18	43	2	1.523	0.479
H_0695	HD	16.15	55	7.9	1	36	19	45	4	3.581	2.062
H_0700	HD	15.66	50	8	1	33	17	47	3	2.741	1.202
H_0709	HD	7.1	51	8.1	1	45	6	45	3	2.811	1.485
H_0723	HD	9.36	79	7.9	1	70	9	40	2	1.443	0.792
H_0726	HD	14.75	50	9.2	1	27	23	48	4	3.598	1.201
H_0740	HD	13.58	75	6.4	1	60	15	42	3	2.621	2.361
H_0750	HD	16.16	53	6	1	38	15	48	4	3.26	1.01
H_1104	ASYM	22.37	86	7.2	2	NA	NA	42	0	NA	NA
H_1105	ASYM	33.56	49	8.1	1	NA	NA	42	0	NA	NA
AVERAGE	HD	15.7 ± 7.7	59.5 ± 10.7	7.3 ± 0.9	NA	44.5 ± 11.8	15.0 ± 6.1	44.6 ± 2.9	3.1 ± 0.7	2.70 ± 0.65	1.25 ± 0.50
AVERAGE	ASYM	28.0 ± 7.9	67.5 ± 26.1	7.7 ± 0.6	NA	NA	NA	42.0 ± 0	0 ± 0	NA	NA
