# Supplementary material for: miR-10b-5p expression in Huntington’s disease brain relates to age of onset and the extent of striatal involvement
Source: BMC Med Genomics. 2015 Mar 1;8:10. doi: 10.1186/s12920-015-0083-3 (PMC4349621; doi:10.1186/s12920-015-0083-3)
Supplement: Additional file 4: Table S4. — Correlation of differentially expressed miRNA precursor pairs. [file 12920_2015_83_MOESM4_ESM.xlsx]

## Sheet: Sheet1
BU_ID	Raw read count	QC filtered	Clipped/filtered<15	Unique species	Unique reads not aligning	Unaligned reads	Aligned reads	Aligned miRNA reads
C_0002	10697688	10620067	9997000	438513	251736	2684676	7312324	4194357
C_0003	11642297	11554677	10638346	508690	312589	2895740	7742606	5567233
C_0004	9795927	9723090	8982766	395487	256667	2556487	6426279	4662913
C_0005	10286531	10195983	8917599	572361	330469	2756506	6161093	3541283
C_0006	10535124	10452925	9589630	388494	253886	2631906	6957724	4635417
C_0008	10849981	10738712	8938206	509215	305149	3011146	5927060	3136937
C_0009	12206660	12086917	10660885	496458	255657	2754469	7906416	5493849
C_0010	14763881	14642163	13215374	672099	362474	3602563	9612811	6316085
C_0011	10224351	10132045	8815685	384215	223193	2352594	6463091	4310399
C_0012	16255734	16089597	14937525	1340669	394667	3769498	11168027	3896043
C_0013	15366175	15216632	13626360	602948	345907	3455918	10170442	8435576
C_0014	17874597	17702304	17632405	1264792	439942	5051327	12581078	6440482
C_0015	20684626	20460409	18841407	759407	336048	4309966	14531441	6592084
C_0016	12356827	12231610	10603141	1135905	362279	3067793	7535348	3343414
C_0017	17614619	17408609	15646695	1070446	358426	3544587	12102108	7554113
C_0018	24573660	24302245	21344263	1473580	415186	5396945	15947318	5639761
C_0020	14350750	14195328	13051871	1535866	566233	3904110	9147761	3263353
C_0021	17001863	16884322	15967721	2038208	626331	4842063	11125658	3670747
C_0022	16998739	16769558	14219378	2710045	706824	3988506	10230872	3126597
C_0023	17725494	17553665	15410680	434591	222134	3230921	12179759	6989709
C_0024	16063938	15891613	14564200	1133486	530487	4435953	10128247	5824424
C_0025	19174763	18948869	16153171	1549166	374961	3648825	12504346	5983986
C_0029	16888582	16791603	16497768	1041390	403877	4941641	11556127	3759156
C_0031	11315988	11214041	9636579	898403	284879	2523392	7113187	3728600
C_0032	17980268	17800894	17462847	863360	377070	4607609	12855238	6994080
C_0033	23457233	23220267	22646993	1640850	532119	5951479	16695514	9412253
C_0034	11758112	11684081	11493894	475114	266396	3120014	8373880	4773606
C_0035	85321866	82781727	59283432	5596278	1198372	24184210	35099222	17242597
C_0036	21339492	21162821	20679389	1146970	524030	6292542	14386847	7532898
C_0037	119039780	117415277	116363818	8344375	1815903	33136664	83227154	46641687
C_0038	35988842	35717601	35569429	1027787	410938	7970335	27599094	6267733
C_0039	17706807	17573521	16843619	614509	287146	4319989	12523630	6262122
C_0047	10764971	10660123	8564795	427424	241459	2388401	6176394	3850661
C_0049	13371997	13273797	12188794	598935	295332	3307420	8881374	4923373
C_0070	22774664	22549220	20260393	581187	313125	4803211	15457182	8914679
C_0087	14283612	14122169	13108421	1352272	544984	3950187	9158234	2982438
H_0001	17436483	17264732	16729226	1983178	480916	4195503	12533723	6560854
H_0002	21069321	20853553	20123648	576091	302531	4433940	15689708	9831503
H_0003	17482548	17306462	16651605	432339	222060	3116747	13534858	10460272
H_0005	20276057	20100932	19983925	411208	262336	5024120	14959805	4365694
H_0006	14545643	14461655	14059145	548435	249907	3193679	10865466	5561429
H_0007	13606125	13534228	13143427	576038	319951	3816632	9326795	5608322
H_0008	19266661	19161989	18929801	558712	387776	5478045	13451756	6770907
H_0009	21426693	21304171	20829485	588263	381277	5310033	15519452	9106944
H_0010	20683130	20538776	20331450	735585	357181	4819861	15511589	12070211
H_0012	20906712	20748485	20496701	312162	195029	5312830	15183871	4432237
H_0013	23610018	23408099	23233529	1727036	510978	5657653	17575876	5879082
H_0014	14285476	14164185	13897948	477514	252031	3364952	10532996	6771939
H_0513	13766953	13613320	11766818	1647256	476771	3521532	8245286	3197068
H_0539	18378785	18184343	17298533	2078480	624692	4581843	12716690	4758269
H_0656	14359538	14228180	11814298	1409330	390681	3353699	8460599	2898707
H_0657	20925805	20690949	17841568	707750	468773	5023257	12818311	10137782
H_0658	12636871	12488661	11499172	419328	252035	2606082	8893090	5742132
H_0681	15097514	14954240	13909216	293154	174439	3235422	10673794	3481984
H_0689	14976048	14837955	13327341	478382	233582	3375399	9951942	2821092
H_0695	15076907	14910587	12971249	882555	451603	4013390	8957859	5629355
H_0700	18317584	18129297	17117202	489714	269114	3778705	13338497	8845207
H_0709	17020831	16858998	15327349	424386	267070	3348905	11978444	7754110
H_0723	12082088	11973753	10965503	420112	246489	2780101	8185402	4844047
H_0726	14603552	14450190	12670896	897513	430620	3581752	9089144	6229587
H_0740	17437874	17233813	15813381	409812	248952	3289517	12523864	8167981
H_0750	18831945	18636774	17629204	684792	364395	4546145	13083059	8304192
H_1104	10648841	10544611	9283182	1032832	356702	2685356	6597826	2857903
H_1105	12455669	12345738	10203013	1446881	384094	3177559	7025454	3023369
AVERAGE	1.90664e+07	1.88546e+07	1.73469e+07	1.07301e+06	395138	4.68769e+06	1.26592e+07	6.59401e+06
