# Supplementary material for: miR-10b-5p expression in Huntington’s disease brain relates to age of onset and the extent of striatal involvement
Source: BMC Med Genomics. 2015 Mar 1;8:10. doi: 10.1186/s12920-015-0083-3 (PMC4349621; doi:10.1186/s12920-015-0083-3)
Supplement: Additional file 5: Table S5. — Summary statistics for Firefly BioWorks assay. [file 12920_2015_83_MOESM5_ESM.xlsx]

## Sheet: Sheet1
Precursor pairs			HD		Control
miRNA	logFC	Direction	p-value	Pearson r	p-value	Pearson r
miR-10b-3p	1.44716	Up	9.156e-09	0.851582	0.1189	0.264595
miR-10b-5p	3.93667
miR-129-1-3p	-0.375358	Down	0.009119	0.483656	0.002469	0.489093
miR-129-5p	-0.353063
miR-1298-3p	-0.776906	Down	0.1238	0.297807	5.796e-07	0.72471
miR-1298-5p	-0.809979
miR-142-3p	0.516432	Up	1.001e-08	0.850482	0.002345	0.491285
miR-142-5p	0.598851
miR-144-3p	1.07802	Up	7.421e-13	0.930606	7.755e-06	0.670243
miR-144-5p	0.943885
miR-148a-3p	0.68959	Up	2.363e-12	0.923914	2.2e-16	0.944296
miR-148a-5p	0.522774
miR-302a-3p	0.812006	Up	2.671e-05	0.706274	0.5419	-0.105085
miR-302a-5p	0.698344
miR-486-3p	0.784717	Up	2.469e-08	0.838878	7.671e-05	0.610567
miR-486-5p	0.751991
