# Supplementary material for: miR-10b-5p expression in Huntington’s disease brain relates to age of onset and the extent of striatal involvement
Source: BMC Med Genomics. 2015 Mar 1;8:10. doi: 10.1186/s12920-015-0083-3 (PMC4349621; doi:10.1186/s12920-015-0083-3)
Supplement: Additional file 6: Table S6. — Linear regression analysis modeled the relationship of miRNA expression and Vonsattel grade. [file 12920_2015_83_MOESM6_ESM.xlsx]

## Sheet: Sheet1
miRNA	logFC	Average log expression	t	p-value	FDR q-value
miR-10b-5p	1.82861	4.28198	8.39028	2.99894e-10	6.59767e-09
mir-194-5p	0.194805	6.76303	2.79898	0.00794482	0.0792965
mir-223-3p	0.199407	7.83587	2.6776	0.0108132	0.0792965
mir-132-3p	-0.143832	8.72119	-2.09799	0.0424702	0.140229
mir-144-5p	0.369749	5.1071	2.06898	0.0452577	0.140229
mir-148a-3p	0.287126	6.98231	2.0604	0.0461124	0.140229
mir-486-5p	0.259938	7.28558	2.0467	0.0475055	0.140229
mir-363-3p	0.170032	6.95462	1.97216	0.0557511	0.140229
mir-199a-5p	0.409994	5.12103	1.95869	0.0573666	0.140229
mir-16-2-3p	0.209553	3.48924	1.51193	0.138656	0.225733
mir-142-3p	0.214895	5.44051	1.49253	0.143649	0.225733
mir-151a-3p	0.0814932	7.16905	1.24809	0.219479	0.321903
mir-34c-5p	-0.100502	5.47617	-0.686246	0.496639	0.588247
mir-129-5p	-0.0455685	8.05769	-0.663908	0.510676	0.588247
mir-433-3p	-0.0517187	7.6892	-0.660215	0.513017	0.588247
mir-885-5p	-0.0185877	8.08261	-0.295873	0.768905	0.80552
